# Supplementary material for: A Larger Membrane Area Increases Cytokine Removal in Polymethyl Methacrylate Hemofilters
Source: Membranes (Basel). 2022 Aug 22;12(8):811. doi: 10.3390/membranes12080811 (PMC9413121; doi:10.3390/membranes12080811)
Supplement: Supplementary file 1 [file membranes-12-00811-s001.zip]

Archive with 1 entries (1 files):
- membranes-1871220-supplementary.pdf
